# Supplementary material for: Divergent trajectories in pancreatic cancer burden among older adults (55+): a GBD 2021 analysis revealing China’s dual epidemic of aging and population growth (1990–2045)
Source: Front Public Health. 2025 May 29;13:1600635. doi: 10.3389/fpubh.2025.1600635 (PMC12158976; doi:10.3389/fpubh.2025.1600635)
Supplement: Supplementary file 1 [file Table_1.XLSX]

## Sheet: Table S1
	Socio-Demographic Index for 204 Countries and Territories from 1990 to 2021
	location	1990	1991	1992	1993	1994	1995	1996	1997	1998	1999	2000	2001	2002	2003	2004	2005	2006	2007	2008	2009	2010	2011	2012	2013	2014	2015	2016	2017	2018	2019	2020	2021
	Afghanistan	0.173832	0.176473	0.179634	0.180184	0.178519	0.178279	0.178085	0.177884	0.177513	0.177075	0.177026	0.177773	0.183808	0.190519	0.196904	0.203928	0.211074	0.219628	0.228089	0.237901	0.24776	0.257042	0.266484	0.275637	0.28403	0.29185	0.299631	0.307425	0.314866	0.322454	0.32983	0.3372
	Albania	0.557773	0.555629	0.553108	0.552453	0.553764	0.557041	0.562249	0.566803	0.572534	0.578295	0.584664	0.592413	0.599866	0.606971	0.613864	0.62068	0.627486	0.634168	0.640766	0.646816	0.652654	0.658197	0.663557	0.66874	0.674113	0.679669	0.685037	0.690379	0.695567	0.700288	0.70379	0.70685
	Algeria	0.460487	0.468319	0.475951	0.483256	0.490451	0.497958	0.505991	0.514057	0.522382	0.530786	0.539482	0.547529	0.555172	0.562537	0.569353	0.576002	0.582126	0.587791	0.593191	0.59787	0.602824	0.607826	0.612704	0.617422	0.622087	0.626746	0.631711	0.636973	0.6425	0.648211	0.653651	0.659501
	American Samoa	0.613634	0.615848	0.618584	0.622079	0.626053	0.629814	0.632707	0.634927	0.636598	0.638322	0.64061	0.643214	0.646002	0.648952	0.651921	0.655061	0.657726	0.660781	0.664026	0.667301	0.671249	0.675979	0.680862	0.685833	0.691343	0.697163	0.702726	0.707648	0.712801	0.717308	0.720839	0.723728
	Andorra	0.761464	0.764709	0.767188	0.768954	0.770024	0.770989	0.772403	0.774581	0.776973	0.77963	0.781977	0.785417	0.790159	0.797279	0.804732	0.812214	0.819787	0.826617	0.831822	0.83593	0.83949	0.842795	0.845811	0.84833	0.85101	0.853591	0.856257	0.859477	0.862589	0.865621	0.867449	0.869444
	Angola	0.270737	0.275161	0.279231	0.281868	0.284488	0.287448	0.291421	0.295434	0.299553	0.30372	0.307603	0.311698	0.316707	0.321777	0.327395	0.333785	0.341013	0.348847	0.357082	0.364408	0.372034	0.380007	0.387892	0.395796	0.40372	0.411372	0.418822	0.426177	0.433355	0.440455	0.447284	0.453722
	Antigua and Barbuda	0.612105	0.618817	0.624696	0.630076	0.634769	0.638009	0.641647	0.645896	0.650614	0.655535	0.660819	0.665621	0.670361	0.675311	0.680412	0.685486	0.690826	0.69636	0.702175	0.707129	0.711432	0.71549	0.719509	0.722865	0.725586	0.728373	0.731599	0.734964	0.738879	0.743053	0.746345	0.749887
	Argentina	0.587397	0.591708	0.597996	0.603739	0.609787	0.614474	0.618943	0.623934	0.628723	0.633175	0.638194	0.642176	0.644473	0.645907	0.648297	0.653369	0.657446	0.660188	0.663079	0.665912	0.669926	0.675243	0.679218	0.681633	0.684975	0.69171	0.698618	0.705136	0.712889	0.719003	0.721294	0.723123
	Armenia	0.544415	0.547562	0.548975	0.551215	0.553784	0.556816	0.560538	0.564627	0.569557	0.574323	0.579438	0.585419	0.592711	0.600809	0.609032	0.61776	0.626688	0.635871	0.644432	0.649715	0.654812	0.659818	0.664833	0.669534	0.673932	0.678055	0.681746	0.68598	0.690277	0.694766	0.698269	0.701833
	Australia	0.725983	0.72976	0.733901	0.738375	0.742847	0.747427	0.751992	0.756634	0.761133	0.765698	0.770224	0.774663	0.779361	0.7836	0.787017	0.789616	0.791156	0.792533	0.795293	0.799174	0.803562	0.80752	0.811644	0.816454	0.820841	0.824861	0.82856	0.831798	0.835355	0.839317	0.842051	0.844253
	Austria	0.749854	0.751653	0.754375	0.758805	0.764704	0.769827	0.774447	0.779233	0.783521	0.787452	0.791848	0.79577	0.799154	0.802043	0.804889	0.808419	0.812065	0.815481	0.818794	0.821541	0.8245	0.828002	0.831113	0.83368	0.835839	0.83758	0.839884	0.843173	0.846614	0.849863	0.85202	0.853837
	Azerbaijan	0.595986	0.595808	0.594651	0.593543	0.592089	0.589441	0.586316	0.583222	0.580393	0.579193	0.580021	0.582194	0.585716	0.590039	0.594646	0.602485	0.613771	0.626111	0.636901	0.645163	0.652057	0.657972	0.662897	0.667659	0.672163	0.676245	0.679808	0.683263	0.686561	0.689835	0.692605	0.694851
	Bahrain	0.584579	0.590597	0.59604	0.602166	0.608134	0.613851	0.619485	0.624596	0.630738	0.638083	0.646751	0.657196	0.664901	0.669564	0.674148	0.679791	0.686144	0.693045	0.699806	0.704886	0.707903	0.708959	0.710362	0.713343	0.716768	0.719927	0.723611	0.729323	0.736193	0.742848	0.748103	0.753043
	Bangladesh	0.228549	0.237207	0.245248	0.252091	0.258997	0.265294	0.271178	0.277773	0.284516	0.290951	0.297252	0.303189	0.30864	0.31436	0.320923	0.328091	0.335691	0.343933	0.35252	0.361482	0.370599	0.380125	0.390624	0.401706	0.413263	0.425482	0.43771	0.449752	0.461718	0.473265	0.483079	0.492421
	Barbados	0.653583	0.656654	0.662447	0.668815	0.673409	0.676012	0.677193	0.678645	0.679827	0.680398	0.681304	0.683329	0.687808	0.693236	0.69803	0.70151	0.703856	0.705872	0.708514	0.712143	0.716209	0.720061	0.724162	0.727826	0.730383	0.732603	0.734913	0.737157	0.739531	0.742239	0.744367	0.746749
	Belarus	0.622447	0.627038	0.632892	0.639394	0.644653	0.64896	0.652855	0.655627	0.657246	0.660171	0.664706	0.671333	0.678122	0.684869	0.692502	0.698985	0.705119	0.711497	0.719121	0.727293	0.734955	0.739504	0.743469	0.748529	0.753511	0.758206	0.764328	0.771131	0.776569	0.780508	0.782382	0.784485
	Belgium	0.737391	0.742173	0.748012	0.753685	0.758904	0.76317	0.766826	0.770814	0.774228	0.777041	0.780396	0.784713	0.788836	0.792014	0.795225	0.798497	0.801573	0.804613	0.807758	0.811056	0.81503	0.81947	0.824226	0.82862	0.832425	0.835878	0.839463	0.843212	0.846618	0.849498	0.851347	0.853654
	Belize	0.423727	0.433834	0.444199	0.455259	0.465729	0.475279	0.482702	0.48802	0.491819	0.49507	0.498644	0.502399	0.506872	0.512679	0.519697	0.527231	0.53489	0.541901	0.548093	0.553466	0.558547	0.56344	0.568456	0.573236	0.578091	0.583279	0.588276	0.593337	0.598512	0.603352	0.60706	0.610229
	Benin	0.218907	0.222539	0.226323	0.230313	0.234032	0.23801	0.241895	0.245732	0.249376	0.253215	0.257381	0.261388	0.265417	0.269544	0.273941	0.278407	0.282934	0.287673	0.292627	0.297702	0.302809	0.307926	0.313374	0.319319	0.325727	0.332216	0.338764	0.345607	0.352653	0.360031	0.366964	0.373487
	Bermuda	0.696451	0.700277	0.703984	0.707678	0.711069	0.714469	0.717832	0.721643	0.725854	0.73054	0.735997	0.741919	0.747545	0.753305	0.759009	0.764691	0.770597	0.776114	0.780358	0.784759	0.789181	0.793381	0.797485	0.801388	0.804923	0.807999	0.810551	0.812807	0.814893	0.817	0.819203	0.821365
	Bhutan	0.21504	0.221312	0.228148	0.236005	0.244331	0.253292	0.262363	0.271487	0.28044	0.28951	0.298805	0.308201	0.317944	0.32767	0.337286	0.346999	0.356824	0.36756	0.378234	0.388977	0.399752	0.410149	0.419443	0.427791	0.434969	0.441811	0.448402	0.45428	0.459625	0.464633	0.468714	0.473062
	Bolivia (Plurinational State of)	0.423918	0.429398	0.434836	0.440602	0.446823	0.453479	0.460221	0.466983	0.473796	0.480194	0.486328	0.492031	0.497349	0.502366	0.507273	0.512166	0.517146	0.521946	0.526944	0.531792	0.537009	0.542681	0.548615	0.554788	0.560935	0.567001	0.57308	0.579241	0.585184	0.590692	0.594854	0.599011
	Bosnia and Herzegovina	0.541133	0.541346	0.539303	0.536032	0.533853	0.534026	0.545549	0.563565	0.58183	0.597997	0.610951	0.621989	0.632076	0.640635	0.647794	0.653859	0.659814	0.665579	0.671101	0.676033	0.680824	0.685399	0.689507	0.693509	0.697032	0.700446	0.704079	0.708053	0.712347	0.716857	0.720202	0.723078
	Botswana	0.418078	0.429752	0.440491	0.450524	0.459955	0.469267	0.478588	0.487768	0.496194	0.504979	0.513498	0.52137	0.529253	0.537	0.544349	0.551707	0.559222	0.566702	0.573884	0.579696	0.585824	0.591985	0.59774	0.604065	0.610086	0.615411	0.620798	0.625705	0.630607	0.635324	0.639275	0.642722
	Brazil	0.500071	0.504785	0.50854	0.512082	0.515761	0.519686	0.523863	0.528178	0.532481	0.536972	0.542051	0.547304	0.552776	0.558146	0.563773	0.569458	0.575339	0.581589	0.588078	0.594073	0.600446	0.606777	0.612619	0.618218	0.623434	0.62815	0.632235	0.636422	0.640803	0.645298	0.649202	0.653044
	Brunei Darussalam	0.666082	0.671234	0.676703	0.682175	0.687394	0.692471	0.697602	0.702944	0.70863	0.714851	0.721552	0.728535	0.735344	0.741578	0.747312	0.752482	0.757319	0.761643	0.765714	0.769602	0.773219	0.776632	0.780217	0.784017	0.787733	0.791368	0.794981	0.79831	0.801437	0.804499	0.807424	0.810234
	Bulgaria	0.633446	0.643069	0.651187	0.659162	0.66743	0.674	0.678863	0.680221	0.678497	0.677447	0.681005	0.686487	0.691512	0.695566	0.699882	0.704471	0.708868	0.713192	0.717672	0.723677	0.730702	0.735749	0.739178	0.742136	0.745373	0.748979	0.752259	0.755666	0.759148	0.76236	0.76509	0.768151
	Burkina Faso	0.129696	0.133299	0.136595	0.139825	0.142849	0.146116	0.150042	0.154228	0.158707	0.163468	0.168084	0.172996	0.177982	0.183254	0.188565	0.194086	0.199572	0.204891	0.210223	0.215423	0.221001	0.226697	0.232589	0.238497	0.244379	0.250208	0.256082	0.262033	0.268102	0.274287	0.279871	0.285118
	Burundi	0.205867	0.208496	0.210865	0.213249	0.215223	0.215632	0.215526	0.215762	0.216403	0.216856	0.21687	0.216989	0.217782	0.218962	0.220919	0.223084	0.225822	0.228997	0.232854	0.236943	0.241448	0.246277	0.251572	0.257191	0.262795	0.267328	0.271588	0.275841	0.279733	0.283443	0.286496	0.289374
	Cabo Verde	0.276723	0.282932	0.28846	0.294517	0.302217	0.310676	0.319736	0.32905	0.338786	0.349297	0.359899	0.37007	0.379847	0.38942	0.398839	0.408009	0.417434	0.42738	0.437372	0.446692	0.455648	0.464474	0.472858	0.480796	0.48826	0.495229	0.501855	0.508436	0.515286	0.522488	0.528462	0.533535
	Cambodia	0.289075	0.292479	0.296901	0.301627	0.305723	0.310679	0.315631	0.320504	0.324974	0.330224	0.336075	0.342508	0.349466	0.35693	0.364855	0.373332	0.381698	0.389876	0.39768	0.404221	0.410211	0.415964	0.42177	0.427715	0.433598	0.439487	0.445358	0.451222	0.457341	0.463643	0.468876	0.473621
	Cameroon	0.303055	0.309623	0.315601	0.320832	0.32541	0.329539	0.333426	0.337346	0.341197	0.344955	0.348815	0.352632	0.356512	0.360669	0.3651	0.369546	0.374356	0.37949	0.384838	0.390289	0.396067	0.402093	0.40858	0.415608	0.423034	0.43083	0.438879	0.447185	0.455688	0.464246	0.472286	0.479691
	Canada	0.781978	0.784159	0.787031	0.789717	0.792599	0.796521	0.801065	0.804833	0.808135	0.812266	0.816685	0.820696	0.824402	0.827801	0.830928	0.833288	0.834916	0.836625	0.838914	0.841584	0.844853	0.848018	0.850978	0.853845	0.85676	0.859533	0.862174	0.865054	0.867906	0.870554	0.871993	0.873171
	Central African Republic	0.216825	0.220192	0.223008	0.225451	0.228488	0.231697	0.23399	0.236672	0.239744	0.242989	0.246021	0.249247	0.252524	0.255102	0.257779	0.260452	0.263712	0.267332	0.271158	0.275339	0.279981	0.285097	0.29046	0.290105	0.289999	0.290828	0.29243	0.294752	0.298011	0.301953	0.305426	0.309168
	Chad	0.114639	0.117955	0.121133	0.1236	0.126081	0.128289	0.130169	0.132136	0.13409	0.135825	0.137412	0.139664	0.142042	0.145348	0.150911	0.157033	0.162576	0.168161	0.173397	0.178335	0.184111	0.189592	0.195263	0.200953	0.206659	0.212429	0.217532	0.222207	0.226914	0.231705	0.236103	0.240436
	Chile	0.586495	0.593007	0.599106	0.604829	0.610674	0.617235	0.623694	0.63054	0.638083	0.645928	0.652989	0.660266	0.667888	0.673446	0.678258	0.682589	0.685893	0.68893	0.69236	0.696602	0.702305	0.708598	0.714743	0.720449	0.727276	0.736098	0.744972	0.752058	0.758626	0.76512	0.769214	0.771515
	China	0.458669	0.467302	0.475784	0.484354	0.492579	0.501501	0.512034	0.522327	0.531379	0.540334	0.547989	0.55368	0.560543	0.569019	0.578178	0.588052	0.598758	0.60952	0.619455	0.629308	0.641521	0.651448	0.657144	0.663103	0.668641	0.67194	0.676218	0.68462	0.693718	0.703687	0.713365	0.72163
	Colombia	0.48072	0.48234	0.484572	0.488229	0.493278	0.499103	0.504987	0.51108	0.517023	0.522436	0.527839	0.533077	0.538189	0.543265	0.548602	0.554089	0.560183	0.566823	0.573495	0.579876	0.586408	0.59334	0.600254	0.607251	0.614152	0.620889	0.627554	0.63413	0.640255	0.646039	0.650855	0.655443
	Comoros	0.270048	0.279146	0.288506	0.297607	0.305707	0.31422	0.322249	0.330148	0.337518	0.344775	0.351876	0.359212	0.366486	0.373411	0.380036	0.386892	0.393521	0.399051	0.40465	0.410254	0.415543	0.421093	0.42673	0.43279	0.438845	0.444712	0.450507	0.456281	0.461951	0.467388	0.472003	0.475979
	Congo	0.420655	0.426734	0.431988	0.436607	0.440168	0.443744	0.447567	0.451027	0.454445	0.457177	0.460765	0.463752	0.467037	0.470134	0.473612	0.478138	0.483356	0.487641	0.492823	0.4983	0.505543	0.513816	0.522928	0.531552	0.540594	0.548414	0.555109	0.561834	0.567794	0.573374	0.578452	0.583075
	Cook Islands	0.564515	0.570623	0.577123	0.584059	0.591541	0.59879	0.606414	0.613992	0.621202	0.628029	0.635366	0.644421	0.65279	0.661465	0.66877	0.674004	0.680644	0.687505	0.695592	0.703777	0.711862	0.719445	0.726963	0.733317	0.739596	0.74655	0.752353	0.758234	0.764041	0.769796	0.774701	0.77911
	Costa Rica	0.534125	0.539342	0.544624	0.549947	0.555171	0.560547	0.565181	0.570128	0.576067	0.582229	0.588243	0.594889	0.600894	0.605766	0.610316	0.614413	0.61785	0.621201	0.625704	0.631291	0.636595	0.641201	0.646574	0.651946	0.65689	0.66203	0.66743	0.673621	0.681296	0.690049	0.696195	0.70034
	Coted'Ivoire	0.27932	0.286493	0.293451	0.299743	0.305211	0.310106	0.314965	0.319844	0.324713	0.329201	0.333015	0.336546	0.339978	0.343349	0.346375	0.348728	0.350716	0.352727	0.355088	0.357939	0.361205	0.364084	0.367832	0.372354	0.377575	0.383491	0.389825	0.396694	0.404092	0.411726	0.41904	0.425942
	Croatia	0.668906	0.674725	0.678093	0.678221	0.677548	0.677029	0.679507	0.685365	0.691366	0.696636	0.70304	0.709537	0.715383	0.72113	0.726328	0.732154	0.738067	0.743149	0.74847	0.754066	0.759472	0.763686	0.767405	0.771152	0.774479	0.777866	0.781444	0.785075	0.788671	0.792475	0.795462	0.798341
	Cuba	0.558019	0.563414	0.566169	0.565441	0.563186	0.560766	0.559346	0.558925	0.559363	0.561821	0.566677	0.572754	0.579968	0.587648	0.594349	0.599864	0.604971	0.607618	0.609401	0.611776	0.615261	0.620387	0.626156	0.63184	0.637304	0.642819	0.647908	0.652309	0.656859	0.661675	0.665211	0.66873
	Cyprus	0.648231	0.655726	0.666012	0.677547	0.688829	0.699924	0.70984	0.718864	0.727964	0.736846	0.745199	0.753595	0.761502	0.767896	0.773765	0.779031	0.784561	0.792068	0.799454	0.805112	0.80984	0.813726	0.816979	0.819381	0.821184	0.822733	0.824284	0.82614	0.828343	0.830981	0.83306	0.835631
	Czechia	0.681848	0.688003	0.697578	0.710853	0.72597	0.737982	0.746041	0.75168	0.757034	0.762429	0.767766	0.772167	0.776928	0.782448	0.787126	0.791334	0.794923	0.798254	0.801765	0.804962	0.808747	0.812055	0.81423	0.815615	0.816227	0.816565	0.817153	0.819068	0.822034	0.824784	0.826627	0.82845
	Denmark	0.801155	0.80454	0.808164	0.811586	0.815139	0.819105	0.823375	0.82768	0.831683	0.835382	0.839184	0.843178	0.847086	0.850441	0.853304	0.855691	0.858033	0.859782	0.861782	0.863948	0.866767	0.869779	0.872518	0.874933	0.876815	0.878544	0.88059	0.883688	0.88753	0.891625	0.894368	0.896424
	Djibouti	0.337782	0.33877	0.340986	0.344904	0.347981	0.351246	0.354386	0.358096	0.361597	0.365305	0.369015	0.372853	0.37665	0.380687	0.384988	0.389569	0.395037	0.400619	0.406658	0.411969	0.416999	0.422316	0.427711	0.43336	0.439456	0.445855	0.453443	0.46044	0.467706	0.475263	0.48188	0.487958
	Dominica	0.563603	0.565238	0.569571	0.578812	0.590119	0.601987	0.614382	0.625057	0.633018	0.639454	0.645831	0.652369	0.658424	0.663679	0.668952	0.674549	0.680342	0.685416	0.690198	0.694462	0.698489	0.702463	0.706871	0.71221	0.718456	0.724786	0.731761	0.736062	0.738936	0.742132	0.74442	0.746967
	Dominican Republic	0.442654	0.446145	0.449953	0.454229	0.458621	0.463314	0.468517	0.474504	0.481171	0.488179	0.495469	0.502775	0.510298	0.517396	0.524543	0.532229	0.540223	0.548187	0.555371	0.561784	0.568131	0.573835	0.578966	0.583626	0.588237	0.592924	0.59762	0.60214	0.606961	0.611913	0.615636	0.619388
	Democratic Republic of the Congo	0.289843	0.290432	0.290959	0.289629	0.286859	0.283968	0.280413	0.276337	0.271814	0.267368	0.262457	0.257858	0.254136	0.252334	0.252471	0.254161	0.257355	0.262272	0.268104	0.274361	0.282224	0.290873	0.300455	0.310831	0.321623	0.332421	0.341989	0.351102	0.360288	0.369341	0.376712	0.38318
	Ecuador	0.518431	0.517679	0.518379	0.520707	0.524908	0.529381	0.532691	0.53535	0.537196	0.539032	0.543045	0.548552	0.554897	0.560955	0.56629	0.569927	0.572516	0.574705	0.578125	0.582484	0.588763	0.596729	0.605454	0.61408	0.622027	0.628547	0.634281	0.640011	0.645889	0.651788	0.656714	0.661017
	Egypt	0.417183	0.426909	0.437745	0.44849	0.458727	0.468035	0.476117	0.482971	0.489184	0.495503	0.50217	0.508717	0.515038	0.520623	0.525182	0.528665	0.530396	0.529458	0.524744	0.516256	0.507715	0.504594	0.509157	0.519334	0.53175	0.54437	0.556012	0.566915	0.577443	0.587737	0.597363	0.606787
	El Salvador	0.373058	0.374855	0.377077	0.380307	0.385149	0.39178	0.400178	0.410456	0.421421	0.432733	0.443963	0.454178	0.462969	0.470397	0.476537	0.482042	0.486826	0.49081	0.495078	0.49949	0.504171	0.508969	0.513397	0.518122	0.523469	0.529387	0.53565	0.541999	0.548143	0.554032	0.55892	0.563775
	Equatorial Guinea	0.268784	0.275297	0.283488	0.292236	0.300686	0.310444	0.324601	0.350551	0.371237	0.391128	0.411383	0.43359	0.451939	0.467847	0.48388	0.498684	0.51158	0.524076	0.537019	0.548515	0.559109	0.570277	0.581834	0.592801	0.603473	0.613135	0.621858	0.630235	0.638023	0.645303	0.652125	0.657857
	Eritrea	0.216028	0.222575	0.230296	0.239385	0.250753	0.261498	0.272527	0.283552	0.293765	0.303142	0.310248	0.317248	0.323567	0.328594	0.332879	0.336683	0.339836	0.342843	0.343428	0.345148	0.348146	0.354163	0.360113	0.364344	0.372528	0.376935	0.382172	0.385936	0.391155	0.396331	0.400459	0.403864
	Estonia	0.674968	0.685223	0.695587	0.703693	0.708456	0.713173	0.718813	0.724652	0.729027	0.733251	0.739713	0.746602	0.75263	0.757816	0.763224	0.769112	0.774452	0.781074	0.788599	0.794728	0.80083	0.806633	0.811109	0.814887	0.818771	0.823221	0.827364	0.830975	0.834566	0.838574	0.841817	0.844918
	Eswatini	0.399421	0.40827	0.416683	0.424803	0.432503	0.440127	0.447399	0.45409	0.460137	0.465991	0.471853	0.477233	0.482474	0.487609	0.492669	0.498044	0.503658	0.50926	0.514731	0.520427	0.526246	0.531914	0.537798	0.543836	0.549614	0.555374	0.561061	0.566698	0.572155	0.577206	0.581653	0.58546
	Ethiopia	0.148034	0.1496	0.150174	0.151582	0.152983	0.155086	0.158127	0.161875	0.165078	0.168904	0.173419	0.178973	0.184138	0.188695	0.195031	0.202868	0.211524	0.22182	0.232872	0.244266	0.256081	0.267881	0.279007	0.289885	0.300485	0.310736	0.320432	0.329469	0.33805	0.346423	0.353216	0.358823
	Micronesia (Federated States of)	0.462512	0.468145	0.473793	0.47994	0.4853	0.491015	0.49557	0.49911	0.502862	0.506663	0.511004	0.515317	0.519546	0.52383	0.527611	0.531703	0.535719	0.539431	0.542766	0.546275	0.550123	0.55424	0.557966	0.561083	0.56384	0.567151	0.570458	0.57404	0.577555	0.581195	0.584527	0.587535
	Fiji	0.534649	0.538778	0.543189	0.547776	0.552849	0.558531	0.565042	0.571188	0.577172	0.583574	0.589197	0.594497	0.599322	0.60349	0.607545	0.610813	0.613933	0.616583	0.618959	0.620883	0.623309	0.626438	0.629881	0.634278	0.63939	0.645026	0.650743	0.656464	0.661991	0.667061	0.671431	0.675052
	Finland	0.756222	0.758411	0.760804	0.763527	0.767102	0.771164	0.774809	0.778814	0.782305	0.785774	0.789985	0.794454	0.79877	0.802325	0.805694	0.808937	0.812081	0.815598	0.818876	0.821458	0.824845	0.828271	0.831434	0.834425	0.837432	0.840878	0.844622	0.848586	0.852203	0.855365	0.857656	0.859831
	France	0.730747	0.736452	0.742872	0.748582	0.753176	0.757126	0.7609	0.764651	0.767853	0.770304	0.772792	0.776225	0.780089	0.783179	0.786085	0.789042	0.792322	0.795558	0.798177	0.800509	0.80324	0.806379	0.809615	0.812984	0.816551	0.820238	0.823731	0.827098	0.830449	0.833773	0.836049	0.838365
	Gabon	0.455421	0.461563	0.467024	0.472394	0.478062	0.483826	0.489461	0.495074	0.500373	0.504806	0.509133	0.513046	0.516918	0.521051	0.525479	0.530489	0.534798	0.539441	0.544111	0.548591	0.554023	0.560232	0.566843	0.573808	0.580916	0.588365	0.596062	0.603816	0.611724	0.619905	0.62761	0.634691
	Georgia	0.656136	0.662113	0.665021	0.663467	0.658134	0.651364	0.644558	0.638526	0.633348	0.630278	0.630266	0.633388	0.63837	0.644066	0.648921	0.653616	0.658403	0.663698	0.668442	0.672449	0.677035	0.681567	0.685519	0.688603	0.692155	0.697316	0.703731	0.710875	0.717994	0.724536	0.729126	0.732474
	Germany	0.817078	0.82334	0.828324	0.832287	0.835562	0.837643	0.839188	0.841386	0.843855	0.846232	0.848926	0.85207	0.855067	0.857676	0.86024	0.862894	0.865874	0.86914	0.872553	0.875088	0.877947	0.881028	0.883656	0.885927	0.887652	0.888868	0.890896	0.89405	0.896976	0.899703	0.901439	0.902957
	Ghana	0.373112	0.379239	0.384857	0.389968	0.394954	0.39993	0.405003	0.410038	0.414889	0.419755	0.424725	0.429412	0.434104	0.439118	0.444237	0.44936	0.454693	0.460606	0.467259	0.473848	0.480778	0.489021	0.497514	0.506005	0.514119	0.521539	0.52863	0.53617	0.543841	0.551632	0.558462	0.56493
	Greece	0.674186	0.680316	0.687055	0.693329	0.699153	0.704863	0.710139	0.715687	0.721594	0.727529	0.732711	0.737154	0.741945	0.747186	0.752419	0.756384	0.76021	0.763927	0.767528	0.771247	0.775156	0.778526	0.780789	0.781949	0.782442	0.78249	0.782798	0.784109	0.786	0.788138	0.789632	0.791854
	Greenland	0.732258	0.730627	0.729781	0.729895	0.730876	0.730832	0.730216	0.730551	0.733243	0.736557	0.740857	0.74629	0.752878	0.759444	0.765402	0.7721	0.779141	0.785322	0.791441	0.797026	0.803003	0.808105	0.811685	0.814368	0.816527	0.817719	0.818962	0.819781	0.820816	0.82234	0.824359	0.82621
	Grenada	0.436734	0.445888	0.45591	0.465995	0.47641	0.486559	0.49659	0.506218	0.51659	0.527333	0.538388	0.549059	0.559473	0.569718	0.578487	0.587159	0.594055	0.600766	0.606879	0.611805	0.616487	0.620979	0.624978	0.629048	0.633735	0.638936	0.644335	0.649832	0.655373	0.660809	0.665086	0.668993
	Guam	0.67622	0.669974	0.666356	0.667318	0.672112	0.67812	0.684174	0.691685	0.701819	0.713642	0.724802	0.734267	0.741284	0.745912	0.749017	0.750866	0.751176	0.752625	0.755152	0.758252	0.761484	0.763987	0.766846	0.770225	0.773442	0.776724	0.780512	0.785555	0.791295	0.796775	0.800969	0.803982
	Guatemala	0.311792	0.314329	0.319165	0.326841	0.333469	0.339642	0.346961	0.355996	0.366461	0.374455	0.379877	0.386928	0.3969	0.408234	0.419777	0.430328	0.438856	0.447246	0.456542	0.464003	0.470477	0.47691	0.481863	0.487287	0.494027	0.500656	0.50715	0.513736	0.520995	0.52863	0.534571	0.539972
	Guinea	0.178295	0.181459	0.184485	0.187686	0.191129	0.194573	0.198634	0.20328	0.208003	0.212413	0.21665	0.221091	0.225899	0.230523	0.235135	0.239692	0.24401	0.248472	0.253168	0.257553	0.262406	0.267625	0.273428	0.2796	0.285961	0.292364	0.299112	0.306881	0.31484	0.32284	0.329878	0.336401
	Guinea-Bissau	0.207615	0.212506	0.217026	0.221679	0.226435	0.231224	0.236106	0.241361	0.244372	0.248217	0.252027	0.255787	0.259322	0.262748	0.266272	0.270056	0.273804	0.277805	0.282152	0.286423	0.291142	0.296683	0.301562	0.306602	0.311603	0.31709	0.32298	0.329326	0.335668	0.342156	0.347799	0.35311
	Guyana	0.46043	0.462677	0.466754	0.472174	0.478993	0.486573	0.495216	0.504363	0.513069	0.521596	0.528694	0.53487	0.540514	0.545516	0.550326	0.554845	0.559466	0.564541	0.569595	0.57477	0.580084	0.585688	0.591337	0.596826	0.602137	0.607605	0.613914	0.620603	0.627167	0.63364	0.642285	0.650812
	Haiti	0.310335	0.315455	0.32039	0.324896	0.328399	0.332999	0.338229	0.34388	0.349698	0.355981	0.362572	0.368644	0.374473	0.380067	0.385062	0.389845	0.394322	0.398973	0.403286	0.407944	0.41184	0.416177	0.420022	0.423986	0.427941	0.431757	0.435289	0.438541	0.441679	0.444329	0.446391	0.448278
	Honduras	0.332043	0.337035	0.342306	0.347838	0.353165	0.358787	0.364328	0.369984	0.37595	0.381752	0.387988	0.394174	0.400372	0.406668	0.413062	0.419612	0.426353	0.43324	0.439998	0.446151	0.452382	0.4587	0.464925	0.470767	0.476588	0.482294	0.487706	0.493131	0.498657	0.504157	0.508669	0.513037
	Hungary	0.64942	0.653707	0.660383	0.667544	0.675051	0.683186	0.690883	0.697936	0.704203	0.709981	0.715805	0.722099	0.728385	0.734451	0.7401	0.745357	0.750515	0.754943	0.759317	0.763564	0.767329	0.769702	0.770784	0.771562	0.772575	0.774047	0.77615	0.779116	0.782084	0.78491	0.78762	0.790755
	Iceland	0.764213	0.769027	0.772706	0.776389	0.779968	0.78274	0.785356	0.788528	0.792626	0.797369	0.80303	0.808966	0.8134	0.816597	0.819528	0.822767	0.826245	0.83029	0.834623	0.838121	0.841385	0.84462	0.847299	0.850174	0.853559	0.857725	0.861844	0.865703	0.86922	0.872426	0.874323	0.876362
	India	0.332594	0.338592	0.344592	0.350685	0.356996	0.363419	0.370019	0.376359	0.382818	0.389454	0.395752	0.401837	0.407411	0.413116	0.419185	0.425913	0.433322	0.441351	0.449236	0.457672	0.467019	0.476833	0.487211	0.498318	0.509722	0.521243	0.53222	0.542389	0.55193	0.56081	0.568138	0.575402
	Indonesia	0.457135	0.466506	0.475753	0.484775	0.493607	0.502008	0.510108	0.518102	0.524046	0.529176	0.53379	0.537978	0.542246	0.54655	0.550902	0.555425	0.560266	0.565812	0.572225	0.578867	0.585982	0.593653	0.601186	0.60851	0.6155	0.622222	0.628667	0.634896	0.640949	0.646865	0.651927	0.656868
	Iran (Islamic Republic of)	0.4538	0.468983	0.480627	0.492277	0.505073	0.517531	0.528601	0.537728	0.546366	0.555624	0.565475	0.574618	0.584097	0.593963	0.603717	0.613291	0.621268	0.627749	0.632862	0.637398	0.642559	0.647899	0.651501	0.654475	0.657962	0.662058	0.667652	0.674343	0.68091	0.686742	0.691919	0.697207
	Iraq	0.412044	0.415814	0.420354	0.424835	0.428752	0.432076	0.436818	0.443104	0.452384	0.462736	0.472376	0.481458	0.488665	0.492174	0.498934	0.504719	0.510918	0.517699	0.525243	0.533201	0.542343	0.553049	0.564745	0.576969	0.588318	0.599494	0.611509	0.622675	0.633232	0.643635	0.6533	0.662626
	Ireland	0.719892	0.725195	0.731919	0.738384	0.744012	0.748922	0.75401	0.75997	0.766489	0.773539	0.780191	0.786354	0.793011	0.800006	0.806853	0.811714	0.814505	0.816931	0.819932	0.82393	0.828104	0.831805	0.835325	0.838644	0.842082	0.847438	0.852643	0.857816	0.863925	0.869413	0.871959	0.873754
	Israel	0.709178	0.713372	0.717898	0.72225	0.726655	0.731128	0.734714	0.738015	0.741927	0.745443	0.749184	0.752834	0.755988	0.758875	0.762213	0.765543	0.768734	0.770756	0.772012	0.773304	0.77526	0.77765	0.780403	0.783267	0.786151	0.788874	0.791772	0.795173	0.799125	0.803233	0.806352	0.809012
	Italy	0.706255	0.711457	0.71665	0.721721	0.726871	0.731644	0.736051	0.739972	0.743102	0.746074	0.749676	0.753555	0.757191	0.760094	0.762788	0.76569	0.768402	0.770698	0.773068	0.775499	0.778109	0.780703	0.783091	0.785357	0.787534	0.789902	0.792477	0.795311	0.798363	0.80153	0.803636	0.805774
	Jamaica	0.534781	0.539594	0.545089	0.551218	0.557644	0.564315	0.57094	0.577212	0.583048	0.588846	0.594593	0.600192	0.605592	0.610877	0.615836	0.6204	0.625019	0.629549	0.633968	0.638111	0.642129	0.646396	0.650584	0.654574	0.658505	0.662466	0.666469	0.670291	0.674075	0.677779	0.680567	0.683263
	Japan	0.790254	0.794616	0.799156	0.802973	0.806689	0.810511	0.813871	0.816676	0.819016	0.821067	0.822939	0.824723	0.826937	0.829392	0.832037	0.834289	0.836222	0.838294	0.840301	0.842134	0.844362	0.84675	0.849061	0.851357	0.853693	0.856097	0.858698	0.861393	0.864237	0.867148	0.869107	0.871242
	Jordan	0.539147	0.542819	0.547459	0.552182	0.557254	0.562572	0.56753	0.572582	0.577644	0.582759	0.587909	0.593183	0.599	0.604946	0.611934	0.619909	0.627804	0.63567	0.643893	0.652196	0.659949	0.667397	0.674569	0.68112	0.687134	0.692952	0.698473	0.703924	0.709413	0.714999	0.720068	0.725307
	Kazakhstan	0.589436	0.590968	0.596128	0.603138	0.610591	0.618574	0.626013	0.631167	0.635389	0.64018	0.64469	0.648397	0.651529	0.654836	0.658733	0.662944	0.667049	0.671367	0.676353	0.681607	0.686997	0.691759	0.695313	0.699054	0.703512	0.70823	0.712569	0.716027	0.718532	0.720798	0.722789	0.725144
	Kenya	0.33385	0.340476	0.346299	0.351612	0.356779	0.361536	0.366203	0.370436	0.374581	0.37863	0.382396	0.386188	0.389886	0.39368	0.397744	0.402444	0.407746	0.413736	0.419738	0.426124	0.433306	0.440894	0.448666	0.456667	0.464724	0.473084	0.481709	0.490297	0.499101	0.508004	0.516137	0.523768
	Kiribati	0.41039	0.412884	0.415578	0.418482	0.421716	0.425024	0.428301	0.431642	0.435742	0.439693	0.444436	0.448782	0.453462	0.458208	0.462336	0.466722	0.470557	0.474227	0.477202	0.480036	0.482448	0.485028	0.488176	0.491881	0.495317	0.50006	0.505208	0.510019	0.51481	0.519441	0.523454	0.527187
	Kuwait	0.664518	0.66881	0.670159	0.670036	0.671393	0.677216	0.686093	0.695789	0.704384	0.711841	0.718358	0.722841	0.726817	0.731779	0.738154	0.746385	0.754928	0.762411	0.770003	0.777547	0.784874	0.791812	0.798357	0.804584	0.810743	0.816998	0.823027	0.828887	0.834371	0.839688	0.84346	0.846651
	Kyrgyzstan	0.519408	0.523747	0.527902	0.532431	0.536233	0.539053	0.541629	0.543341	0.543259	0.542867	0.543036	0.543806	0.544375	0.545649	0.547262	0.54826	0.549384	0.551146	0.553206	0.555124	0.556417	0.558923	0.561542	0.565777	0.570569	0.575463	0.580389	0.585766	0.591237	0.596502	0.6005	0.603979
	Lao People's Democratic Republic	0.264283	0.268788	0.273435	0.27814	0.28327	0.288795	0.294838	0.301478	0.308403	0.315973	0.323947	0.33258	0.341667	0.350658	0.359682	0.368729	0.378122	0.387724	0.397011	0.406139	0.414866	0.423355	0.431149	0.438691	0.445869	0.45275	0.459584	0.466169	0.472618	0.478811	0.484193	0.489136
	Latvia	0.680194	0.688117	0.696157	0.70525	0.712531	0.717639	0.72114	0.723747	0.725427	0.72722	0.730951	0.736294	0.74187	0.748168	0.755263	0.761929	0.76846	0.776482	0.786325	0.794504	0.798172	0.799081	0.801026	0.80266	0.803721	0.806986	0.811464	0.816923	0.82142	0.824782	0.8279	0.830664
	Lebanon	0.536719	0.539197	0.541794	0.544581	0.547684	0.551472	0.556436	0.562121	0.569059	0.576079	0.582698	0.589186	0.595979	0.602967	0.610846	0.619391	0.627791	0.636938	0.646668	0.657433	0.668805	0.680921	0.693911	0.704811	0.712424	0.718697	0.724583	0.729963	0.734746	0.738644	0.74201	0.744746
	Lesotho	0.339155	0.345497	0.35217	0.35878	0.365311	0.371265	0.377221	0.383097	0.388406	0.393495	0.398636	0.40399	0.409022	0.413983	0.418671	0.423211	0.427807	0.432745	0.438341	0.44358	0.448966	0.45453	0.46042	0.466692	0.473188	0.479754	0.486145	0.491978	0.497382	0.502457	0.506747	0.510393
	Liberia	0.235297	0.238212	0.238283	0.235984	0.232657	0.228424	0.222683	0.219673	0.219054	0.222213	0.231173	0.239594	0.248312	0.251595	0.25518	0.258968	0.262897	0.26724	0.271854	0.276804	0.282236	0.288015	0.294854	0.302986	0.310955	0.318485	0.325085	0.331528	0.337785	0.343403	0.348134	0.352442
	Libya	0.527998	0.541432	0.554468	0.566798	0.578651	0.589579	0.60035	0.61062	0.619974	0.628601	0.637048	0.644685	0.651669	0.659345	0.666914	0.675322	0.683702	0.691855	0.698873	0.704998	0.711362	0.711467	0.716701	0.717665	0.716042	0.713651	0.71076	0.710666	0.71272	0.716157	0.72027	0.725771
	Lithuania	0.668504	0.673234	0.680993	0.687481	0.691152	0.694734	0.698591	0.702841	0.707468	0.712834	0.719897	0.727134	0.733793	0.74123	0.74895	0.756352	0.763059	0.77023	0.778274	0.78569	0.793365	0.800925	0.807827	0.81322	0.817886	0.823113	0.829304	0.835872	0.841919	0.847906	0.852752	0.856484
	Luxembourg	0.781052	0.785961	0.789053	0.792844	0.797824	0.802682	0.806516	0.810235	0.813889	0.817571	0.822007	0.825313	0.828223	0.830984	0.833673	0.836675	0.840574	0.844707	0.847979	0.850689	0.853258	0.856217	0.859789	0.863369	0.866694	0.870113	0.873421	0.876348	0.878638	0.880594	0.882495	0.884429
	Madagascar	0.279889	0.28043	0.280501	0.280204	0.279615	0.279164	0.279066	0.279426	0.280318	0.281571	0.283191	0.285668	0.287153	0.289675	0.29263	0.295919	0.299723	0.304026	0.30899	0.313451	0.318353	0.323801	0.329948	0.336519	0.343353	0.350444	0.358026	0.366236	0.37497	0.384209	0.392779	0.400247
	Malawi	0.20401	0.206044	0.206732	0.208091	0.209145	0.211756	0.215264	0.219416	0.223122	0.227068	0.230901	0.234021	0.237602	0.241559	0.246435	0.251672	0.257596	0.265227	0.27369	0.282297	0.29118	0.300449	0.309198	0.317936	0.327042	0.33614	0.344732	0.353121	0.36147	0.370115	0.377879	0.384554
	Malaysia	0.545799	0.551684	0.558187	0.565846	0.57438	0.583441	0.593152	0.603418	0.612645	0.621725	0.630524	0.638257	0.645044	0.650886	0.656243	0.661242	0.665956	0.670844	0.6764	0.682071	0.688259	0.694083	0.699665	0.704931	0.709954	0.71466	0.719223	0.724235	0.729388	0.734588	0.738744	0.742524
	Maldives	0.331602	0.344399	0.358252	0.372807	0.388082	0.403946	0.420519	0.437436	0.453973	0.469338	0.483496	0.495924	0.507405	0.518927	0.52991	0.538253	0.54795	0.557529	0.56684	0.574442	0.581981	0.589684	0.596949	0.604239	0.611578	0.618454	0.624876	0.631083	0.637206	0.643083	0.647609	0.650887
	Mali	0.126526	0.129128	0.131537	0.134177	0.136938	0.139866	0.143079	0.146414	0.149987	0.153737	0.15719	0.161344	0.165421	0.169734	0.17378	0.17803	0.182452	0.186913	0.191537	0.196538	0.201804	0.207097	0.212465	0.217994	0.22373	0.229826	0.236186	0.242726	0.24942	0.256251	0.262629	0.26858
	Malta	0.656505	0.661113	0.666325	0.67212	0.677847	0.682618	0.686623	0.691756	0.698095	0.704735	0.711805	0.717803	0.72279	0.727511	0.731934	0.736189	0.74014	0.744238	0.748427	0.752171	0.756251	0.760311	0.764538	0.768616	0.772729	0.777277	0.781673	0.78641	0.790966	0.795198	0.798375	0.801585
	Marshall Islands	0.430839	0.435571	0.440491	0.445479	0.450848	0.45686	0.461209	0.464753	0.468133	0.471293	0.474563	0.478588	0.482776	0.486249	0.489573	0.493271	0.497456	0.50225	0.50636	0.510795	0.516085	0.521177	0.526042	0.531446	0.53664	0.541793	0.546783	0.552065	0.557599	0.563429	0.568838	0.574091
	Mauritania	0.335781	0.341135	0.346531	0.352177	0.357586	0.363038	0.368508	0.373021	0.37708	0.381112	0.384205	0.386487	0.388564	0.391105	0.394013	0.397499	0.403159	0.408377	0.413234	0.417911	0.423202	0.428867	0.434724	0.441069	0.447654	0.454523	0.46127	0.468452	0.47584	0.483768	0.491366	0.498945
	Mauritius	0.544587	0.548209	0.553455	0.560689	0.569092	0.577319	0.584797	0.591498	0.597363	0.602034	0.607088	0.612241	0.61719	0.622765	0.62903	0.634767	0.639545	0.644359	0.649631	0.655	0.66047	0.666498	0.673128	0.680114	0.686617	0.69224	0.697021	0.701618	0.706267	0.710935	0.71463	0.71826
	Mexico	0.504996	0.509511	0.514638	0.520493	0.526749	0.531554	0.536531	0.541988	0.547842	0.553813	0.559533	0.564774	0.570114	0.575698	0.580985	0.585224	0.588543	0.591447	0.594455	0.596684	0.599527	0.603646	0.608914	0.61509	0.621857	0.628897	0.635925	0.642667	0.649053	0.655095	0.660119	0.664575
	Republic of Moldova	0.604252	0.607271	0.609665	0.614153	0.617604	0.620951	0.623114	0.62437	0.624117	0.622835	0.622005	0.622936	0.625875	0.629985	0.635395	0.641531	0.647996	0.654216	0.661047	0.666284	0.67199	0.678004	0.68298	0.688519	0.694105	0.699355	0.705145	0.711207	0.717244	0.723012	0.727711	0.732215
	Monaco	0.845495	0.848304	0.850864	0.853265	0.855627	0.857986	0.860245	0.862447	0.864717	0.866842	0.868974	0.871095	0.873183	0.875198	0.877232	0.879288	0.881274	0.883262	0.885331	0.887328	0.889263	0.891238	0.893074	0.894864	0.896548	0.898356	0.900051	0.901753	0.903389	0.905031	0.906685	0.908263
	Mongolia	0.46655	0.472199	0.477587	0.482727	0.488277	0.495007	0.501704	0.508558	0.514793	0.520781	0.52665	0.53262	0.538425	0.543972	0.549551	0.55468	0.559561	0.564237	0.568501	0.571342	0.574407	0.578601	0.583256	0.588081	0.592867	0.59686	0.600261	0.603722	0.607502	0.611251	0.61463	0.617622
	Montenegro	0.674226	0.674306	0.672665	0.668666	0.665012	0.662765	0.663415	0.665542	0.669025	0.672096	0.677307	0.683433	0.689939	0.696518	0.702998	0.709065	0.715459	0.722504	0.729982	0.736539	0.743348	0.75008	0.755578	0.760887	0.765777	0.770561	0.775201	0.779765	0.784409	0.789027	0.792554	0.795801
	Morocco	0.358073	0.364985	0.371187	0.376779	0.382849	0.388164	0.39415	0.399504	0.405039	0.410303	0.415344	0.420595	0.425776	0.431218	0.436822	0.442531	0.448676	0.455036	0.461804	0.46893	0.47627	0.483922	0.491603	0.499529	0.507443	0.515583	0.523519	0.531611	0.53973	0.547837	0.555246	0.562698
	Mozambique	0.173065	0.17555	0.177285	0.179852	0.182237	0.183428	0.185706	0.18865	0.191999	0.195435	0.198534	0.202242	0.20639	0.210534	0.214972	0.219692	0.224758	0.230158	0.23579	0.241361	0.246751	0.252232	0.258316	0.26528	0.272893	0.281033	0.289152	0.297165	0.305227	0.313175	0.320291	0.326463
	Myanmar	0.31922	0.322035	0.325629	0.329707	0.33429	0.339591	0.345192	0.350893	0.356697	0.363038	0.37036	0.378172	0.386344	0.395219	0.404692	0.414662	0.424705	0.434537	0.443596	0.451955	0.46018	0.467851	0.475336	0.482822	0.490255	0.497374	0.504116	0.510823	0.517557	0.524109	0.529435	0.533901
	Namibia	0.45004	0.454534	0.460021	0.465734	0.471873	0.477794	0.483116	0.488013	0.492813	0.497614	0.502407	0.506719	0.510818	0.514575	0.519104	0.523882	0.52935	0.535062	0.540897	0.546516	0.552742	0.559619	0.566979	0.57459	0.582321	0.589821	0.596283	0.601755	0.606618	0.610921	0.614436	0.617565
	Nauru	0.539146	0.538434	0.537039	0.53506	0.533001	0.530891	0.528544	0.526242	0.523885	0.521894	0.520255	0.519235	0.518439	0.51846	0.51881	0.519893	0.522673	0.523201	0.526084	0.530221	0.53569	0.542343	0.549891	0.560113	0.571424	0.581283	0.590103	0.597619	0.605312	0.612697	0.61933	0.625178
	Nepal	0.199561	0.205687	0.212113	0.218843	0.226073	0.233253	0.240701	0.248383	0.256227	0.264359	0.272719	0.281287	0.289514	0.297773	0.306197	0.314662	0.323056	0.331446	0.340151	0.348702	0.356868	0.364643	0.372438	0.380022	0.387689	0.395021	0.401629	0.408464	0.415237	0.422007	0.427417	0.433175
	Netherlands	0.794612	0.799285	0.803966	0.808279	0.81253	0.816663	0.819984	0.822882	0.825882	0.828694	0.831914	0.835518	0.838676	0.841639	0.844807	0.847934	0.850799	0.853595	0.856368	0.8586	0.861255	0.864247	0.866951	0.869403	0.871849	0.874403	0.876784	0.8793	0.8819	0.884644	0.886559	0.888464
	New Zealand	0.752322	0.755616	0.759461	0.763635	0.767119	0.769998	0.773575	0.778206	0.781731	0.784429	0.78766	0.791426	0.79452	0.796287	0.798177	0.799107	0.798457	0.798448	0.79967	0.801728	0.805133	0.80976	0.814958	0.820146	0.823909	0.827462	0.831844	0.836302	0.840598	0.844533	0.847399	0.849442
	Nicaragua	0.346035	0.351741	0.357713	0.363562	0.369728	0.376625	0.384087	0.391776	0.399808	0.408086	0.416108	0.42379	0.430814	0.437248	0.443275	0.448845	0.45395	0.459043	0.463838	0.467962	0.472172	0.476593	0.481297	0.486105	0.491207	0.496392	0.501853	0.507482	0.512338	0.516597	0.520293	0.523958
	Niger	0.0808685	0.0828482	0.0847716	0.0866965	0.0886087	0.0904737	0.0923464	0.0942191	0.0965452	0.0988137	0.100887	0.103272	0.105741	0.108323	0.110764	0.113452	0.116247	0.118972	0.121958	0.124829	0.127953	0.130958	0.13447	0.137978	0.141732	0.145441	0.1492	0.152959	0.156875	0.160889	0.164539	0.168073
	Nigeria	0.305868	0.308489	0.311234	0.313983	0.316747	0.319637	0.323138	0.326691	0.330264	0.333936	0.338202	0.34303	0.349093	0.355911	0.363781	0.372584	0.381026	0.38978	0.398038	0.406353	0.414998	0.423352	0.43178	0.440125	0.448767	0.457241	0.465184	0.472973	0.480844	0.488787	0.496205	0.503391
	Niue	0.587533	0.593882	0.599881	0.605515	0.61065	0.615375	0.619735	0.623914	0.627579	0.630857	0.634069	0.637367	0.641122	0.64578	0.650615	0.657281	0.664163	0.670199	0.676397	0.682579	0.686281	0.690316	0.694151	0.697221	0.700546	0.704233	0.707476	0.711221	0.715108	0.719079	0.72279	0.726222
	Democratic People's Republic of Korea	0.49778	0.499121	0.49963	0.499701	0.499531	0.499081	0.498429	0.497137	0.496159	0.496485	0.497462	0.499674	0.502634	0.506165	0.510229	0.515098	0.519741	0.524067	0.528813	0.533114	0.537193	0.541212	0.545332	0.549483	0.553604	0.557321	0.560744	0.563388	0.565161	0.566766	0.568189	0.569855
	North Macedonia	0.609026	0.611337	0.612709	0.613195	0.614363	0.616995	0.620944	0.626224	0.632059	0.636687	0.641651	0.64805	0.655399	0.663409	0.671238	0.678047	0.684044	0.689729	0.695377	0.700453	0.705589	0.710593	0.715173	0.719671	0.72409	0.728604	0.733174	0.73734	0.741334	0.745194	0.74785	0.75063
	Northern Mariana Islands	0.708594	0.712224	0.715788	0.719179	0.72251	0.726219	0.730074	0.733795	0.737423	0.740935	0.744493	0.747171	0.748755	0.750172	0.751529	0.751827	0.751798	0.751608	0.750807	0.748597	0.746617	0.744412	0.742937	0.742284	0.742605	0.743797	0.748455	0.756495	0.761255	0.765771	0.769428	0.771535
	Norway	0.795887	0.800469	0.805437	0.810566	0.815415	0.820224	0.825702	0.831469	0.836563	0.84113	0.846475	0.852112	0.856758	0.860303	0.863469	0.866217	0.868588	0.87093	0.873745	0.876583	0.880378	0.884352	0.88816	0.89199	0.8955	0.898913	0.902584	0.906044	0.909262	0.912279	0.91453	0.916133
	Oman	0.429271	0.442268	0.457738	0.474999	0.493513	0.513194	0.533246	0.554316	0.574475	0.592398	0.608422	0.622161	0.635162	0.647249	0.657626	0.666401	0.675354	0.685056	0.694952	0.703099	0.710689	0.718265	0.72645	0.733432	0.738744	0.743597	0.748797	0.753786	0.75918	0.764528	0.768854	0.773392
	Pakistan	0.310468	0.316266	0.322248	0.328219	0.334433	0.340926	0.347656	0.354219	0.360875	0.367641	0.374319	0.380594	0.38663	0.392719	0.399084	0.405667	0.412235	0.41852	0.424348	0.43002	0.435641	0.441456	0.447097	0.452823	0.458781	0.464793	0.471022	0.477544	0.484326	0.491023	0.497364	0.504029
	Palau	0.66291	0.668231	0.673302	0.676649	0.680196	0.684832	0.690096	0.695122	0.699653	0.703115	0.705197	0.707402	0.709588	0.711	0.712544	0.71434	0.716353	0.71881	0.720807	0.722288	0.724066	0.726733	0.729613	0.731953	0.734768	0.738166	0.741362	0.744225	0.747761	0.750715	0.752781	0.754047
	Palestine	0.401792	0.405727	0.411147	0.41678	0.423137	0.429307	0.434731	0.440902	0.447782	0.45491	0.460681	0.465299	0.4686	0.472882	0.478527	0.485321	0.49189	0.498978	0.506849	0.515816	0.525712	0.536778	0.548295	0.559163	0.56924	0.579204	0.589493	0.599157	0.608125	0.616467	0.62381	0.631012
	Panama	0.546048	0.550484	0.554973	0.559169	0.561715	0.563353	0.56531	0.569396	0.574697	0.580433	0.587378	0.594536	0.600139	0.604043	0.606877	0.609494	0.61225	0.615285	0.618959	0.622403	0.625116	0.628634	0.634263	0.641324	0.649108	0.657962	0.667277	0.676784	0.68672	0.696671	0.703788	0.708865
	Papua New Guinea	0.310669	0.314967	0.31953	0.325006	0.330664	0.335421	0.340349	0.344258	0.347801	0.351251	0.354136	0.356589	0.358572	0.360737	0.362828	0.365295	0.367827	0.370794	0.373426	0.376528	0.380287	0.383588	0.386781	0.389926	0.394005	0.398286	0.402407	0.406153	0.409165	0.412311	0.415187	0.417797
	Paraguay	0.469528	0.474352	0.479314	0.484614	0.490227	0.496337	0.502323	0.508287	0.51382	0.518721	0.523008	0.526917	0.531177	0.53536	0.539557	0.543623	0.547943	0.552759	0.558017	0.5629	0.568847	0.574954	0.58065	0.587247	0.593953	0.600484	0.607018	0.613582	0.620032	0.62607	0.631058	0.635718
	Peru	0.51042	0.512162	0.513822	0.515982	0.519306	0.523641	0.528312	0.533576	0.538722	0.543853	0.548952	0.553775	0.558853	0.563871	0.569063	0.574517	0.580503	0.586958	0.593751	0.599955	0.606521	0.613051	0.619355	0.625519	0.631114	0.636278	0.641285	0.646181	0.650977	0.655434	0.658672	0.662054
	Philippines	0.510012	0.513707	0.51711	0.5206	0.524614	0.528828	0.532939	0.53659	0.539496	0.542258	0.544998	0.547409	0.549521	0.551568	0.553704	0.555664	0.557976	0.560822	0.563975	0.567356	0.571766	0.57724	0.583768	0.590838	0.598385	0.606216	0.614225	0.622315	0.630464	0.638547	0.644867	0.651219
	Poland	0.627228	0.632671	0.640662	0.64895	0.658011	0.666679	0.674379	0.682588	0.690806	0.698536	0.706662	0.714831	0.722009	0.728155	0.733673	0.738429	0.742364	0.746009	0.750521	0.756427	0.763185	0.769407	0.774681	0.779434	0.783682	0.787445	0.790651	0.79453	0.799479	0.804791	0.808795	0.812043
	Portugal	0.599778	0.607269	0.614808	0.622101	0.629306	0.635499	0.640865	0.646193	0.651336	0.656121	0.661611	0.667247	0.672584	0.677663	0.682353	0.686887	0.691159	0.694975	0.698605	0.702223	0.706564	0.711263	0.715804	0.719837	0.723021	0.725756	0.728301	0.731226	0.734403	0.73809	0.741037	0.744152
	Puerto Rico	0.658758	0.663262	0.667272	0.671024	0.675451	0.680674	0.685866	0.691274	0.69704	0.702851	0.710036	0.718956	0.725957	0.730475	0.73422	0.737742	0.741629	0.745884	0.750922	0.756362	0.761763	0.766785	0.772312	0.778461	0.78512	0.7918	0.799084	0.806649	0.812906	0.818843	0.822918	0.825526
	Qatar	0.651208	0.655339	0.660674	0.666194	0.672025	0.67832	0.684836	0.69311	0.701409	0.708881	0.714832	0.720831	0.727112	0.733537	0.740223	0.747189	0.754123	0.76096	0.767659	0.774277	0.780807	0.787212	0.793495	0.799612	0.805726	0.811873	0.81798	0.824017	0.829962	0.835805	0.841467	0.846861
	Romania	0.619299	0.626796	0.630475	0.633801	0.638372	0.643719	0.648104	0.651226	0.654928	0.659545	0.665294	0.67202	0.678297	0.684075	0.690417	0.694999	0.699491	0.704524	0.710757	0.717445	0.723891	0.729018	0.733892	0.73788	0.740395	0.743474	0.747059	0.751117	0.755533	0.760284	0.764276	0.768454
	Russian Federation	0.671601	0.680099	0.688068	0.692036	0.694145	0.697854	0.701468	0.703753	0.705199	0.706864	0.708644	0.71057	0.713461	0.718875	0.726305	0.733593	0.740065	0.746192	0.752623	0.75796	0.76332	0.767634	0.77192	0.776527	0.780618	0.784914	0.79033	0.795669	0.800108	0.803658	0.806011	0.808536
	Rwanda	0.275097	0.276195	0.277178	0.27698	0.272331	0.271102	0.271098	0.272456	0.274583	0.277014	0.280983	0.286082	0.292955	0.299677	0.306944	0.31422	0.321999	0.329617	0.337039	0.344495	0.351659	0.35894	0.366412	0.37377	0.381533	0.389895	0.398288	0.406411	0.414658	0.423087	0.429897	0.435589
	Saint Kitts and Nevis	0.580686	0.590255	0.599187	0.607236	0.614515	0.620716	0.626207	0.631275	0.63554	0.639714	0.644353	0.649227	0.654593	0.659925	0.667568	0.679145	0.690079	0.697728	0.704141	0.709499	0.71446	0.719324	0.723436	0.726707	0.72953	0.732221	0.735566	0.739471	0.743736	0.748152	0.751568	0.754987
	Saint Lucia	0.496297	0.505976	0.515368	0.524235	0.532731	0.54148	0.550242	0.558293	0.566139	0.573429	0.579789	0.585088	0.590168	0.595675	0.601625	0.60724	0.612755	0.617995	0.623273	0.62817	0.632783	0.637439	0.641567	0.645153	0.648744	0.652157	0.655653	0.659341	0.663087	0.66684	0.66972	0.67251
	Saint Vincent and the Grenadines	0.47593	0.481076	0.485978	0.490999	0.496379	0.502986	0.509527	0.515483	0.52121	0.5271	0.533173	0.539456	0.546064	0.552694	0.558664	0.563588	0.568222	0.572819	0.577611	0.582549	0.58719	0.590259	0.592154	0.594614	0.598379	0.603754	0.610059	0.616438	0.622635	0.628326	0.632861	0.637196
	Samoa	0.487491	0.490987	0.494027	0.497079	0.499485	0.50237	0.505778	0.509096	0.512368	0.515409	0.518902	0.522972	0.527243	0.531604	0.536003	0.540558	0.544812	0.549111	0.553165	0.556474	0.559623	0.562892	0.56532	0.567449	0.569494	0.571999	0.575402	0.578925	0.582321	0.586257	0.590075	0.593393
	San Marino	0.813245	0.818283	0.822783	0.827382	0.831971	0.836763	0.841389	0.845865	0.850475	0.855339	0.859695	0.863748	0.865681	0.867522	0.869287	0.87098	0.872652	0.874307	0.875992	0.877705	0.879441	0.881198	0.882925	0.884593	0.885354	0.884693	0.884478	0.884558	0.885134	0.886201	0.886868	0.888005
	Sao Tome and Principe	0.309543	0.310601	0.311515	0.312744	0.314261	0.315844	0.317729	0.319796	0.322519	0.325652	0.32946	0.334485	0.340303	0.346852	0.353722	0.361106	0.369413	0.377814	0.386689	0.395821	0.405531	0.415784	0.425721	0.435592	0.445146	0.454051	0.46323	0.472171	0.481098	0.489838	0.497861	0.505414
	Saudi Arabia	0.538955	0.549908	0.561144	0.572187	0.582879	0.593251	0.603648	0.613749	0.623518	0.632796	0.642312	0.651502	0.660357	0.66984	0.679918	0.690521	0.701153	0.711442	0.72196	0.731158	0.740301	0.749959	0.759055	0.767388	0.775178	0.782301	0.788868	0.794886	0.800657	0.806088	0.810542	0.815143
	Senegal	0.238048	0.244482	0.250417	0.255768	0.26038	0.264439	0.268319	0.272073	0.275996	0.280112	0.283785	0.287452	0.291046	0.294887	0.298985	0.303257	0.307634	0.31257	0.317894	0.323658	0.329804	0.33606	0.342977	0.350134	0.357182	0.364144	0.371115	0.378351	0.38608	0.394012	0.401198	0.408054
	Serbia	0.630511	0.638017	0.641972	0.642096	0.642223	0.64274	0.644846	0.647162	0.650246	0.655534	0.660753	0.665407	0.671511	0.678335	0.68682	0.696098	0.704945	0.713242	0.721505	0.729966	0.740091	0.750073	0.757105	0.762171	0.766043	0.769842	0.773654	0.77746	0.781495	0.785768	0.789183	0.792416
	Seychelles	0.575526	0.582698	0.590053	0.598044	0.606041	0.613853	0.622135	0.630698	0.638439	0.64534	0.651552	0.656491	0.660908	0.664162	0.666461	0.669265	0.67215	0.675077	0.676591	0.677847	0.680164	0.683681	0.687629	0.692526	0.697115	0.701723	0.706184	0.711027	0.716408	0.722074	0.726664	0.730151
	Sierra Leone	0.211569	0.213014	0.214223	0.216089	0.218277	0.219823	0.219969	0.21909	0.218584	0.217943	0.218493	0.220391	0.224586	0.229236	0.234132	0.23955	0.245648	0.252523	0.259782	0.267058	0.27427	0.281674	0.290339	0.300737	0.310349	0.316999	0.324092	0.331213	0.338342	0.34577	0.352412	0.358666
	Singapore	0.686404	0.695056	0.703428	0.712315	0.721257	0.729982	0.739028	0.747572	0.754873	0.760831	0.767717	0.774295	0.779736	0.784166	0.789853	0.796456	0.803343	0.810625	0.818124	0.824252	0.830222	0.83383	0.837392	0.84042	0.842895	0.845402	0.847597	0.849052	0.850763	0.852497	0.854296	0.856098
	Slovakia	0.653854	0.658731	0.66583	0.675968	0.688136	0.697477	0.704405	0.711513	0.719059	0.726144	0.734046	0.741393	0.746791	0.751167	0.755837	0.761724	0.767673	0.772914	0.777197	0.781052	0.786254	0.791465	0.795456	0.797904	0.799619	0.800394	0.800878	0.802277	0.804357	0.806448	0.808306	0.810611
	Slovenia	0.727464	0.732667	0.737392	0.741774	0.746235	0.750995	0.756349	0.762275	0.767729	0.773236	0.779578	0.786241	0.791806	0.796372	0.800962	0.805601	0.809709	0.813006	0.816347	0.818879	0.821178	0.823024	0.824337	0.825826	0.827799	0.829837	0.831368	0.833038	0.835472	0.838267	0.840374	0.842431
	Solomon Islands	0.301217	0.305831	0.311432	0.317151	0.3233	0.329969	0.336208	0.341836	0.347135	0.351867	0.354799	0.356627	0.35791	0.359424	0.361291	0.36358	0.366444	0.369828	0.373765	0.377821	0.382718	0.388055	0.393005	0.397906	0.402245	0.406234	0.410407	0.414676	0.418889	0.422736	0.426112	0.42936
	Somalia	0.0488486	0.0494224	0.0501155	0.050798	0.0514717	0.0521486	0.0528405	0.053571	0.0543215	0.0550718	0.0558421	0.0566432	0.0574576	0.0582721	0.0590769	0.0598985	0.0607415	0.0615982	0.0624754	0.0633822	0.0643221	0.0653068	0.0663549	0.0674595	0.0686093	0.0698115	0.071064	0.0723348	0.0736422	0.0749798	0.0763634	0.0776881
	South Africa	0.541571	0.546921	0.552067	0.557198	0.562449	0.567905	0.573454	0.579099	0.584437	0.589407	0.594094	0.597884	0.600922	0.603516	0.606263	0.60999	0.615015	0.620608	0.625948	0.630646	0.635269	0.639992	0.644716	0.649431	0.653964	0.658418	0.662642	0.666623	0.670335	0.674041	0.677166	0.679627
	Republic of Korea	0.692329	0.702631	0.712441	0.722287	0.732198	0.74194	0.751553	0.760592	0.768282	0.776773	0.785429	0.793496	0.801024	0.807688	0.813721	0.819093	0.82418	0.829128	0.833895	0.838108	0.842511	0.846913	0.85114	0.855441	0.859666	0.863907	0.868318	0.872618	0.876823	0.880732	0.883718	0.886675
	South Sudan	0.206656	0.208933	0.211199	0.213416	0.215612	0.21792	0.220399	0.223037	0.225789	0.228649	0.23173	0.235014	0.238341	0.241797	0.245462	0.249281	0.253301	0.257492	0.26174	0.266179	0.270573	0.274719	0.275066	0.275814	0.276311	0.275834	0.274455	0.274388	0.274988	0.275706	0.276788	0.278371
	Spain	0.636673	0.644131	0.651598	0.658638	0.665322	0.671576	0.677089	0.682429	0.687491	0.692245	0.697056	0.701726	0.70631	0.710679	0.714886	0.718717	0.72197	0.725211	0.729411	0.733956	0.738352	0.742096	0.745182	0.747652	0.749801	0.75227	0.754758	0.757663	0.76066	0.763943	0.766506	0.769284
	Sri Lanka	0.522623	0.528239	0.533346	0.538891	0.545125	0.551744	0.558939	0.566128	0.572326	0.57763	0.582943	0.587557	0.592359	0.59741	0.60225	0.606907	0.611807	0.616979	0.622414	0.62815	0.634263	0.6408	0.64805	0.655436	0.662782	0.66976	0.676277	0.682405	0.688126	0.693516	0.697649	0.701535
	Sudan	0.292179	0.296473	0.300864	0.305409	0.310096	0.315208	0.32068	0.326761	0.333088	0.339755	0.346876	0.354216	0.361728	0.369694	0.377921	0.386686	0.396151	0.40608	0.416088	0.425976	0.436171	0.447239	0.45679	0.466436	0.476362	0.486549	0.496848	0.506884	0.516214	0.525009	0.533455	0.54195
	Suriname	0.502054	0.506656	0.51096	0.514419	0.51765	0.521003	0.525059	0.529751	0.5346	0.538933	0.54366	0.548684	0.553879	0.559418	0.56511	0.570462	0.575647	0.580655	0.585645	0.590513	0.59547	0.600356	0.604742	0.608911	0.612704	0.616097	0.618868	0.621684	0.624708	0.627897	0.630684	0.633666
	Sweden	0.785536	0.790096	0.795431	0.80101	0.8067	0.812245	0.817227	0.821694	0.825732	0.829487	0.833028	0.835956	0.838742	0.841663	0.844507	0.846876	0.849116	0.851421	0.853706	0.855703	0.858728	0.861892	0.864707	0.867384	0.869923	0.872389	0.874662	0.877121	0.879889	0.882984	0.885062	0.88688
	Switzerland	0.862767	0.864797	0.867736	0.870864	0.873141	0.874835	0.876641	0.878486	0.880035	0.882046	0.885244	0.888446	0.890903	0.892781	0.89491	0.897273	0.899962	0.902913	0.905778	0.90805	0.910531	0.913277	0.915715	0.917955	0.919994	0.921833	0.923931	0.926202	0.928551	0.930682	0.932028	0.933059
	Syrian Arab Republic	0.430493	0.437907	0.445904	0.454148	0.462437	0.470692	0.478743	0.486232	0.493708	0.500475	0.507144	0.51385	0.52131	0.528936	0.538084	0.54975	0.560485	0.570028	0.57899	0.587789	0.595968	0.601524	0.602873	0.60241	0.602236	0.602283	0.602911	0.604896	0.608507	0.613337	0.617728	0.623004
	Taiwan (Province of China)	0.667634	0.676537	0.684804	0.692924	0.701079	0.709627	0.719128	0.729145	0.738126	0.745338	0.752927	0.76083	0.769009	0.776956	0.784678	0.792445	0.800175	0.808138	0.815401	0.821432	0.827227	0.832064	0.836678	0.84128	0.845696	0.850055	0.854466	0.858888	0.863158	0.867412	0.871248	0.874747
	Tajikistan	0.466155	0.472342	0.475745	0.478239	0.478726	0.477587	0.474346	0.470275	0.465342	0.460506	0.457061	0.456257	0.458808	0.46333	0.469154	0.474638	0.479652	0.484211	0.488441	0.492064	0.495894	0.49987	0.503954	0.507971	0.51199	0.515783	0.519897	0.524493	0.529154	0.53377	0.537691	0.541511
	United Republic of Tanzania	0.259306	0.262416	0.264989	0.267255	0.269417	0.272078	0.275508	0.279259	0.283153	0.287382	0.291827	0.296716	0.301984	0.307615	0.313773	0.320437	0.327234	0.334313	0.341353	0.348378	0.355568	0.363036	0.370412	0.377963	0.385975	0.394278	0.402879	0.411825	0.420985	0.430225	0.438747	0.446568
	Thailand	0.506645	0.515911	0.525162	0.534304	0.543326	0.552452	0.561302	0.568449	0.573818	0.578854	0.583501	0.587662	0.591759	0.596049	0.600521	0.605041	0.610357	0.616369	0.621068	0.624329	0.628589	0.633227	0.638411	0.643673	0.648772	0.654016	0.659369	0.664804	0.670226	0.675274	0.67912	0.682548
	Bahamas	0.693509	0.689127	0.687344	0.693817	0.70682	0.719382	0.728479	0.734781	0.739281	0.741623	0.742518	0.743593	0.74625	0.749917	0.75376	0.756783	0.759186	0.761991	0.765591	0.769562	0.77412	0.778282	0.781839	0.784624	0.787253	0.789956	0.792739	0.795347	0.798179	0.801033	0.802948	0.805021
	Gambia	0.238715	0.24501	0.251088	0.256996	0.262425	0.267697	0.27295	0.278274	0.283946	0.290071	0.296354	0.302543	0.307713	0.312931	0.318615	0.323568	0.328151	0.33264	0.337315	0.34239	0.347998	0.352869	0.358374	0.364256	0.369901	0.37584	0.381569	0.387274	0.393156	0.39919	0.404524	0.409714
	Timor-Leste	0.262468	0.270943	0.279917	0.289267	0.298763	0.308019	0.317589	0.326705	0.334894	0.339252	0.343794	0.34949	0.354162	0.35844	0.362688	0.366914	0.370654	0.375391	0.381228	0.387945	0.394887	0.401872	0.40891	0.415218	0.421156	0.426384	0.431207	0.43452	0.437019	0.440196	0.442349	0.444668
	Togo	0.269692	0.274531	0.278789	0.281225	0.284653	0.288537	0.292607	0.296948	0.300022	0.30302	0.305473	0.307828	0.31047	0.313792	0.316688	0.319026	0.321659	0.324382	0.327743	0.331559	0.3359	0.340777	0.34632	0.352279	0.358661	0.3656	0.37291	0.380336	0.387921	0.395667	0.402357	0.408534
	Tokelau	0.521942	0.526628	0.531308	0.535935	0.540524	0.545296	0.550283	0.555631	0.561048	0.566415	0.571814	0.576916	0.581858	0.586854	0.592342	0.598176	0.604429	0.611163	0.61794	0.62407	0.630176	0.636017	0.641612	0.647966	0.653232	0.658799	0.663974	0.669054	0.67418	0.679248	0.682937	0.686426
	Tonga	0.491807	0.498166	0.50366	0.508904	0.514208	0.520215	0.525808	0.531009	0.536172	0.541317	0.546303	0.551054	0.556008	0.560736	0.564806	0.568449	0.57162	0.574352	0.577305	0.579171	0.580657	0.582657	0.584771	0.587351	0.590827	0.594966	0.600344	0.606244	0.611954	0.617324	0.622104	0.62635
	Trinidad and Tobago	0.62397	0.628759	0.63404	0.639192	0.644243	0.64922	0.654169	0.659294	0.664508	0.670245	0.676684	0.682763	0.688872	0.695828	0.702611	0.708521	0.7146	0.720196	0.725721	0.729539	0.733237	0.736802	0.739999	0.743594	0.747339	0.751511	0.754953	0.758227	0.761242	0.76417	0.766422	0.768763
	Tunisia	0.471139	0.479543	0.488285	0.496852	0.505565	0.514197	0.523294	0.532064	0.540498	0.548725	0.556673	0.564421	0.57172	0.578883	0.586033	0.592938	0.599759	0.606697	0.613529	0.620107	0.626433	0.63202	0.637578	0.643009	0.648297	0.653414	0.658354	0.663223	0.668219	0.673171	0.677615	0.682432
	Turkey	0.461607	0.469244	0.476815	0.484657	0.49162	0.498825	0.506239	0.513933	0.52151	0.528512	0.535866	0.542359	0.549024	0.556103	0.564024	0.572496	0.581383	0.590442	0.599212	0.607105	0.615597	0.624787	0.634097	0.643724	0.653389	0.662972	0.671948	0.681096	0.689896	0.698264	0.7058	0.712693
	Turkmenistan	0.563127	0.564939	0.565588	0.567174	0.567289	0.567199	0.567061	0.565623	0.564405	0.564716	0.567421	0.571044	0.575596	0.58082	0.586712	0.593389	0.599896	0.606042	0.611923	0.617653	0.623235	0.629234	0.635263	0.641362	0.647542	0.653353	0.658946	0.664285	0.669434	0.674304	0.678298	0.682161
	Tuvalu	0.406248	0.41482	0.422902	0.430518	0.438563	0.444962	0.449805	0.455368	0.462455	0.468846	0.474957	0.480851	0.487252	0.492755	0.497692	0.501851	0.505975	0.510504	0.515612	0.519871	0.523456	0.527744	0.531203	0.535166	0.539122	0.544048	0.549174	0.554466	0.559859	0.566045	0.571666	0.576621
	Uganda	0.187001	0.188924	0.191003	0.193557	0.197293	0.201835	0.207081	0.213092	0.219712	0.226917	0.234323	0.242186	0.250552	0.259165	0.268005	0.277369	0.287031	0.29674	0.306749	0.316731	0.326544	0.336218	0.345365	0.354382	0.363431	0.372538	0.381312	0.390082	0.399118	0.408432	0.416846	0.423261
	United Kingdom	0.744334	0.749148	0.754557	0.760154	0.765165	0.768657	0.771576	0.77505	0.779057	0.784036	0.789219	0.793513	0.796656	0.799186	0.801951	0.804489	0.806817	0.809353	0.812039	0.814794	0.818034	0.821719	0.826454	0.831509	0.835517	0.838952	0.84246	0.846264	0.84997	0.854131	0.85692	0.859
	Ukraine	0.647461	0.65195	0.6576	0.662867	0.665506	0.66695	0.668105	0.669208	0.670322	0.670643	0.671095	0.672468	0.674543	0.678615	0.685381	0.692023	0.698093	0.704202	0.71098	0.716185	0.72102	0.724892	0.728817	0.734034	0.739884	0.743791	0.746858	0.750593	0.754452	0.75798	0.75993	0.760774
	United Arab Emirates	0.644412	0.66074	0.675926	0.689464	0.701657	0.713138	0.724182	0.734723	0.744477	0.753254	0.760969	0.767859	0.774346	0.781144	0.788526	0.796428	0.805537	0.814871	0.822793	0.828304	0.831284	0.832913	0.833586	0.833804	0.833859	0.834175	0.835221	0.837214	0.8399	0.842985	0.846152	0.849318
	Uruguay	0.581922	0.586156	0.589822	0.592295	0.595188	0.596825	0.599775	0.605665	0.612701	0.619009	0.623208	0.625796	0.628286	0.631438	0.634217	0.636976	0.640591	0.646332	0.653526	0.660321	0.666099	0.66708	0.665802	0.668228	0.673334	0.680596	0.689817	0.699189	0.706905	0.712537	0.71617	0.719283
	United States of America	0.763648	0.766044	0.769595	0.773104	0.776369	0.77941	0.781935	0.783979	0.786076	0.788545	0.792317	0.796677	0.800403	0.803228	0.805305	0.806033	0.806784	0.809688	0.814577	0.820295	0.825885	0.830266	0.833958	0.837413	0.840747	0.84437	0.848016	0.85163	0.855049	0.858578	0.860793	0.862448
	Uzbekistan	0.500242	0.501545	0.502905	0.506557	0.511019	0.516986	0.524393	0.532686	0.541279	0.549739	0.557522	0.564803	0.57169	0.578007	0.583943	0.589531	0.594498	0.599628	0.604889	0.610352	0.616098	0.621345	0.626202	0.630796	0.635257	0.639806	0.644231	0.648119	0.651918	0.655837	0.659124	0.662622
	Vanuatu	0.3531	0.357005	0.360893	0.364444	0.368501	0.372479	0.376461	0.380667	0.38469	0.388301	0.392158	0.395325	0.397724	0.400396	0.403226	0.406489	0.410502	0.414916	0.419853	0.424855	0.429658	0.434283	0.438662	0.44272	0.446687	0.45033	0.454073	0.458017	0.46208	0.466276	0.470038	0.473101
	Venezuela (Bolivarian Republic of)	0.516891	0.522272	0.529518	0.53628	0.541866	0.546348	0.548649	0.552364	0.557243	0.560278	0.563506	0.565458	0.562604	0.555212	0.550972	0.553942	0.563334	0.575367	0.586185	0.593288	0.599128	0.604823	0.610187	0.614441	0.614687	0.610675	0.606993	0.60516	0.604068	0.602314	0.600035	0.596513
	Viet Nam	0.40763	0.413217	0.419782	0.427072	0.435106	0.443859	0.453102	0.462854	0.472479	0.481446	0.489802	0.49763	0.505453	0.513368	0.521229	0.528956	0.536301	0.543343	0.550127	0.556456	0.562769	0.568945	0.575079	0.581029	0.586914	0.59285	0.598849	0.605019	0.611351	0.617734	0.62309	0.627934
	United States Virgin Islands	0.655161	0.664019	0.671082	0.676873	0.681982	0.68673	0.691248	0.695598	0.699769	0.703949	0.708437	0.713751	0.724398	0.73461	0.744614	0.754268	0.763447	0.772181	0.780343	0.787055	0.79322	0.798072	0.801093	0.803406	0.805641	0.807889	0.810199	0.812405	0.814825	0.817429	0.819602	0.821831
	Yemen	0.215665	0.222885	0.230415	0.238025	0.245879	0.253963	0.262279	0.270783	0.279501	0.288261	0.297145	0.306112	0.315065	0.324082	0.333371	0.343463	0.353473	0.363301	0.37314	0.382762	0.392937	0.401472	0.409561	0.417642	0.42519	0.430198	0.434233	0.437549	0.440728	0.444001	0.446893	0.450376
	Zambia	0.304009	0.305842	0.307316	0.30878	0.309223	0.309996	0.311327	0.313087	0.314926	0.317396	0.320625	0.324401	0.32868	0.333721	0.339489	0.346049	0.353541	0.362451	0.371688	0.381667	0.392471	0.403476	0.414575	0.425492	0.436244	0.446745	0.457123	0.467533	0.477888	0.487912	0.497486	0.505949
	Zimbabwe	0.398559	0.406053	0.412084	0.417974	0.424052	0.428929	0.434187	0.438142	0.441093	0.443247	0.444841	0.446355	0.446971	0.446002	0.443696	0.439652	0.434406	0.429165	0.422449	0.418331	0.417305	0.41973	0.425749	0.432882	0.439997	0.446553	0.452473	0.458425	0.464379	0.468384	0.471573	0.473819
